# Supplementary material for: Genome-Assisted Probiotic Characterization and Application of Lactiplantibacillus plantarum 18 as a Candidate Probiotic for Laying Hen Production
Source: Microorganisms. 2023 Sep 22;11(10):2373. doi: 10.3390/microorganisms11102373 (PMC10609342; doi:10.3390/microorganisms11102373)
Supplement: Supplementary file 1 [file microorganisms-11-02373-s001.zip]

Archive with 1 entries (1 files):
- microorganisms-2591280-supplementary.pdf
